# Supplementary material for: Combining Genetic and Phenotypic Analyses for Detecting Bread Wheat Genotypes of Drought Tolerance through Multivariate Analysis Techniques
Source: Life (Basel). 2024 Jan 25;14(2):183. doi: 10.3390/life14020183 (PMC10890630; doi:10.3390/life14020183)
Supplement: Supplementary file 1 [file life-14-00183-s001.zip]

Archive with 1 entries (1 files):
- life-2799625-supplementary.pdf
